# Supplementary material for: Constraint Release Rouse Mechanisms in Bidisperse Linear Polymers: Investigation of the Release Time of a Short-Long Entanglement
Source: Polymers (Basel). 2023 Mar 21;15(6):1569. doi: 10.3390/polym15061569 (PMC10058622; doi:10.3390/polym15061569)
Supplement: Supplementary file 1 [file polymers-15-01569-s001.zip]

Archive with 1 entries (1 files):
- polymers-2226069-supplementary.pdf
